# Supplementary material for: Spectral Analysis of Light-Adapted Electroretinograms in Neurodevelopmental Disorders: Classification with Machine Learning
Source: Bioengineering (Basel). 2024 Dec 28;12(1):15. doi: 10.3390/bioengineering12010015 (PMC11761560; doi:10.3390/bioengineering12010015)
Supplement: Supplementary file 1 [file bioengineering-12-00015-s001.zip]

Archive with 1 entries (1 files):
- bioengineering-3364459-supplementary.pdf
